# Supplementary material for: Subjecting appropriate lung adenocarcinoma samples to next‐generation sequencing‐based molecular testing: challenges and possible solutions
Source: Mol Oncol. 2018 Mar 23;12(5):677–89. doi: 10.1002/1878-0261.12190 (PMC5928389; doi:10.1002/1878-0261.12190)
Supplement: Supplementary file 2 — Table S1. Characteristics of 627 lung adenocarcinoma patients. [file MOL2-12-677-s002.xlsx]

## Sheet: Sheet1
Supplementary Table 1. Characteristics of 627 lung adenocarcinoma patients.
Patient characteristics	No. of patients
Median age (year)	60 (25-89)
Gender
Male	309
Female	318
Smoking history
Smokers	145
Non-smokers	270
Missing	212
Initial EGFR-TKIs
Naive	520
Relapsed	107
